# Supplementary material for: Comprehensive Evolutionary and Structural Analysis of the H5N1 Clade 2.4.3.4b Influenza a Virus Based on the Sequences and Data Mining of the Hemagglutinin, Nucleoprotein and Neuraminidase Genes Across Multiple Hosts
Source: Pathogens. 2025 Aug 31;14(9):864. doi: 10.3390/pathogens14090864 (PMC12472945; doi:10.3390/pathogens14090864)
Supplement: Supplementary file 1 [file pathogens-14-00864-s001.zip]

Archive with 5 entries (5 files):
- Supp Table S1. HA of 279 isolates of H5N1 clade 2.3.4.4b.xlsx
- Supp Table S2. NA of 79 isolates of H5N1 2.3.4.4b Chicken.xlsx
- Supp Table S3. NP of 79 isolates of H5N1 2.3.4.4b.xlsx
- Supp Table S4. M2 of 79 isolates of H5N1 2.3.4.4b.xlsx
- Supp Table S5,S6,S7.pdf
